# Supplementary material for: The Role of the IGF2 Methylation Score in Diagnosing Adrenocortical Tumors with Unclear Malignant Potential—Feasibility of Formalin-Fixed Paraffin-Embedded Tissue
Source: Biomedicines. 2023 Jul 17;11(7):2013. doi: 10.3390/biomedicines11072013 (PMC10377429; doi:10.3390/biomedicines11072013)
Supplement: Supplementary file 1 [file biomedicines-11-02013-s001.zip]

Archive with 1 entries (1 files):
- biomedicines-2468361-supplementary.xlsx
