# Supplementary material for: The Role of the IGF2 Methylation Score in Diagnosing Adrenocortical Tumors with Unclear Malignant Potential—Feasibility of Formalin-Fixed Paraffin-Embedded Tissue
Source: Biomedicines. 2023 Jul 17;11(7):2013. doi: 10.3390/biomedicines11072013 (PMC10377429; doi:10.3390/biomedicines11072013)
Supplement: Supplementary file 1 [file biomedicines-11-02013-s001.zip › biomedicines-2468361-supplementary.xlsx]

## Sheet: Figure S1
Figure S1. Replication of methylation percentage in fresh frozen tissue CTCF3, DMR2 and H19
Spearmans’s correlation (rho) of methylation percentages within fresh frozen tissue replications. Pyrosequencing was performed using primers for CTCF3 CpG 5-7, DMR2 CpG 2-4 and H19 CpG 1-3 in 5ng, 20ng and 40ng bisulfite converted DNA, measured in two independent assays with same concentrations of DNA. ns: not significant, p>0.05. Reference line represents perfect replication.

## Sheet: Table S1
Table S1. Methylation percentage and IGF2 methylation score of FFPE and fresh frozen tissues
Methylation percentage
Fresh frozen 5ng (1)							FFPE 5ng (1)							Fresh frozen 5ng (2)							FFPE 5ng (2)							Fresh frozen 20ng (1)							FFPE 20ng (1)							Fresh frozen 20ng (2)							FFPE 20ng (2)
CTCF3	7	6	5	Mean	|SDS|		CTCF3	7	6	5	Mean	|SDS|		CTCF3	7	6	5	Mean	|SDS|		CTCF3	7	6	5	Mean	|SDS|		CTCF3	7	6	5	Mean	|SDS|		CTCF3	7	6	5	Mean	|SDS|		CTCF3	7	6	5	Mean	|SDS|		CTCF3
Tissue 1	23	23	19	21.6667	4.81027		Tissue 1	3	0	0	1	8.62492		Tissue 1	20	18	14	17.3333	5.61011		Tissue 1	15	13	13	13.6667	6.28691		Tissue 1	20	20	18	19.3333	5.24095		Tissue 1	9	2	16	9	7.14828		Tissue 1	19	19	20	19.3333	5.24095		Tissue 1
Tissue 2	83	85	77	81.6667	6.26453		Tissue 2	77	75	26	59.3333	2.14225		Tissue 2	67	61	56	61.3333	2.51141		Tissue 2	#	#	#				Tissue 2	78	82	71	77	5.40316		Tissue 2	90	81	68	79.6667	5.89537		Tissue 2	80	81	69	76.6667	5.34163		Tissue 2
Tissue 3	81	81	77	79.6667	5.89537		Tissue 3	58	57	55	56.6667	1.65003		Tissue 3	69	75	68	70.6667	4.23415		Tissue 3	100	47	54	67	3.55736		Tissue 3	73	79	73	75	5.034		Tissue 3	35	38	30	34.3333	2.47225		Tissue 3	71	76	71	72.6667	4.60331		Tissue 3
DMR2	2	3	4	Mean	|SDS|		DMR2	2	3	4	Mean	|SDS|		DMR2	2	3	4	Mean	|SDS|		DMR2	2	3	4	Mean	|SDS|		DMR2	2	3	4	Mean	|SDS|		DMR2	2	3	4	Mean	|SDS|		DMR2	2	3	4	Mean	|SDS|		DMR2
Tissue 1	17	17	20	18	0.953033		Tissue 1	16	11	0	9	3.14723		Tissue 1	13	12	9	11.3333	2.57836		Tissue 1	27	18	23	22.6667	0.184696		Tissue 1	14	19	15	16	1.44063		Tissue 1	2	6	23	10.3333	2.82216		Tissue 1	17	20	11	16	1.44063		Tissue 1
Tissue 2	22	24	21	22.3333	0.10343		Tissue 2	0	9	11	6.66667	3.71609		Tissue 2	25	30	20	25	0.753561		Tissue 2	7	12	18	12.3333	2.33456		Tissue 2	19	25	18	20.6667	0.302902		Tissue 2	14	27	14	18.3333	0.871767		Tissue 2	23	25	21	23	0.265963		Tissue 2
Tissue 3	59	57	46	54	7.82374		Tissue 3	22	23	26	23.6667	0.428496		Tissue 3	51	53	42	48.6667	6.52348		Tissue 3	57	52	59	56	8.31134		Tissue 3	59	59	41	53	7.57994		Tissue 3	19	30	32	27	1.24116		Tissue 3	61	54	38	51	7.09234		Tissue 3
H19	1	2	3	Mean	|SDS|		H19	1	2	3	Mean	|SDS|		H19	1	2	3	Mean	|SDS|		H19	1	2	3	Mean	|SDS|		H19	1	2	3	Mean	|SDS|		H19	1	2	3	Mean	|SDS|		H19	1	2	3	Mean	|SDS|		H19
Tissue 1	21	18	17	18.6667	2.5676		Tissue 1	#	#	#				Tissue 1	35	34	40	36.3333	0.663132		Tissue 1	#	#	#				Tissue 1	20	20	19	19.6667	2.4598		Tissue 1	#	#	#				Tissue 1	25	24	25	24.6667	1.9208		Tissue 1
Tissue 2	72	74	54	66.6667	2.6068		Tissue 2	95	86	96	92.3333	5.37366		Tissue 2	55	61	40	52	1.02573		Tissue 2	#	#	#				Tissue 2	70	72	52	64.6667	2.3912		Tissue 2	92	95	98	95	5.66113		Tissue 2	73	77	53	67.6667	2.7146		Tissue 2
Tissue 3	76	74	75	75	3.50513		Tissue 3	#	#	#				Tissue 3	74	73	71	72.6667	3.2536		Tissue 3	#	#	#				Tissue 3	73	73	73	73	3.28953		Tissue 3	54	67	81	67.3333	2.67866		Tissue 3	75	76	74	75	3.50513		Tissue 3
IGF2 methylation score														IGF2 methylation score
	CTCF3	DMR2	H19	Mean |SDS|	Diagnosis										CTCF3	DMR2	H19	Mean |SDS|	Diagnosis										CTCF3	DMR2	H19	Mean |SDS|	Diagnosis										CTCF3	DMR2	H19	Mean |SDS|	Diagnosis
Tissue 1	4.81027	0.953033	2.5676	2.77697	Unclear									Tissue 1	5.61011	2.57836	0.663132	2.95054	Unclear									Tissue 1	5.24095	1.44063	2.4598	3.04713	Unclear									Tissue 1	5.24095	1.44063	1.9208	2.86746	Unclear
Tissue 2	6.26453	0.10343	2.6068	2.99159	Unclear									Tissue 2	2.51141	0.753561	1.02573	1.43023	Unclear									Tissue 2	5.40316	0.302902	2.3912	2.69909	Unclear									Tissue 2	5.34163	0.265963	2.7146	2.77406	Unclear
Tissue 3	5.89537	7.82374	3.50513	5.74141	ACC									Tissue 3	4.23415	6.52348	3.2536	4.67041	ACC									Tissue 3	5.034	7.57994	3.28953	5.30116	ACC									Tissue 3	4.60331	7.09234	3.50513	5.06693	ACC
IGF2 methylation score = mean SDS (CFTC3, DMR2 and H19); <1.28 adrenocortical adenoma (ACA); >3.18 adrenocortical carcinoma (ACC); 1.28-3.18 unknown
# Pyrosequencing failure (FFPE 10/54 assays, fresh frozen 0/54 assays)
FFPE: formalin-fixed paraffin embedded
[truncated: 29 more columns]
